# Supplementary material for: Safety Assessment and Probiotic Potential of a Novel Species Lactobacillus xujianguonis
Source: Nutrients. 2025 Nov 4;17(21):3474. doi: 10.3390/nu17213474 (PMC12610698; doi:10.3390/nu17213474)
Supplement: Supplementary file 1 [file nutrients-17-03474-s001.zip]

Archive with 1 entries (1 files):
- nutrients-3927913-supplementary.pdf
